# Supplementary material for: A Comparative Full-Length Transcriptome Analysis Using Oxford Nanopore Technologies (ONT) in Four Tissues of Bovine Origin
Source: Animals (Basel). 2024 May 31;14(11):1646. doi: 10.3390/ani14111646 (PMC11170998; doi:10.3390/ani14111646)
Supplement: Supplementary file 1 [file animals-14-01646-s001.zip]

Archive with 2 entries (2 files):
- Supplementary Figures-2024.5.24.pdf
- Supplementary Tables-2024.5.24.xlsx
