# Supplementary material for: A Comparative Full-Length Transcriptome Analysis Using Oxford Nanopore Technologies (ONT) in Four Tissues of Bovine Origin
Source: Animals (Basel). 2024 May 31;14(11):1646. doi: 10.3390/ani14111646 (PMC11170998; doi:10.3390/ani14111646)
Supplement: Supplementary file 1 [file animals-14-01646-s001.zip › Supplementary Tables-2024.5.24.xlsx]

## Sheet: Tbale S1
Table S1 Clean Data of 18 samples.
SampleID	ReadNum	BaseNum	N50	MeanLength	MaxLength	MeanQscore
LF-BS01	6918081	6367212548	1041	920	48759	Q13
LF-BS02	7172060	6209674013	957	865	48973	Q13
LF-BS07	5504668	5740349584	1241	1042	71188	Q13
LM-BS03	7405130	8138671749	1374	1099	45480	Q13
LM-BS08	6336747	6724328608	1295	1061	36538	Q13
LM-BS09	5394452	6118440682	1427	1134	344838	Q13
MF-BS01	5285215	6752433534	1529	1277	63749	Q13
MF-BS02	6293182	6557515906	1239	1042	71473	Q13
MF-BS07	5482098	6893164799	1537	1257	59471	Q13
MM-BS03	5769205	7089369090	1459	1228	312496	Q13
MM-BS08	5537486	7492912985	1619	1353	184058	Q13
MM-BS09	5694289	6661922477	1406	1169	80708	Q13
OV-BS01	7158320	6480771827	954	905	301997	Q13
OV-BS02	5934248	5733165754	1029	966	31135	Q13
OV-BS07	5973263	5879445048	1057	984	103657	Q13
T-BS03	5787782	6948177034	1404	1200	55094	Q13
T-BS08	4910807	6530204063	1539	1329	339663	Q13
T-BS09	4837000	6406024087	1603	1324	335562	Q13

## Sheet: Table S2
Table S2 Full length sequence data statistics table
SampleID	Number of clean reads (except rRNA)	Number of full-length reads	Full-Length Percentage (FL%)
LF-BS01	6297466	5848699	0.9287
LF-BS02	6516704	6102450	0.9364
LF-BS07	5175498	4787281	0.925
LM-BS03	6931917	6416610	0.9257
LM-BS08	6031418	5660089	0.9384
LM-BS09	5109454	4709232	0.9217
MF-BS01	5040872	4573601	0.9073
MF-BS02	5752388	5201032	0.9042
MF-BS07	5032234	4460655	0.8864
MM-BS03	5415801	4861819	0.8977
MM-BS08	5268086	4760073	0.9036
MM-BS09	5346534	4810434	0.8997
OV-BS01	6751385	6288817	0.9315
OV-BS02	5601374	5268736	0.9406
OV-BS07	5626378	5245630	0.9323
T-BS03	5596886	5085330	0.9086
T-BS08	4761650	4326457	0.9086
T-BS09	4669243	4198897	0.8993

## Sheet: Table S3 
Table S3 Function annotation of novel transcripts
Annotated databases	New Isoform Number
COG	6217
GO	34550
KEGG	32018
KOG	23609
Pfam	24042
Swiss-Prot	24167
TrEMBL	41516
eggNOG	34740
nr	41913
All	43325

## Sheet: Table S4
Table S4 Statistical table of variable splicing events
Sample ID	Alternative 3' splice site	Alternative 5' splice site	Exon slipping	Intron retention	mutually exclusive exon
LF-BS01	0.1921	0.1137	0.5789	0.0819	0.0335
LF-BS02	0.2037	0.1063	0.56	0.1004	0.0295
LF-BS07	0.1875	0.1082	0.5608	0.1114	0.0322
LM-BS03	0.1892	0.1161	0.5533	0.1055	0.0359
LM-BS08	0.1813	0.1184	0.5512	0.1171	0.0321
LM-BS09	0.2032	0.1146	0.5437	0.0994	0.0392
MF-BS01	0.1624	0.1147	0.6313	0.047	0.0445
MF-BS02	0.1402	0.0969	0.6755	0.0495	0.0379
MF-BS07	0.1441	0.1187	0.6124	0.0878	0.037
MM-BS03	0.1499	0.1182	0.6239	0.065	0.043
MM-BS08	0.1545	0.1094	0.6015	0.0989	0.0357
MM-BS09	0.1591	0.1123	0.6263	0.0674	0.0349
OV-BS01	0.163	0.1218	0.5775	0.1092	0.0286
OV-BS02	0.1765	0.1218	0.5413	0.1363	0.0241
OV-BS07	0.1608	0.1216	0.573	0.1257	0.0188
T-BS03	0.1597	0.1382	0.6239	0.0328	0.0454
T-BS08	0.1647	0.1257	0.6291	0.0377	0.0428
T-BS09	0.1783	0.1268	0.6192	0.0352	0.0405

## Sheet: Table S5
Table S5 SSR statistics
Searching item	Numbers
Total number of sequences examined	113006
Total size of examined sequences (bp)	292227026
Total number of identified SSRs	65661
Number of SSR containing sequences	35150
Number of sequences containing more than 1 SSR	14269
Number of SSRs present in compound formation	7059
Mono nucleotide	40200
Di nucleotide	11883
Tri nucleotide	12774
Tetra nucleotide	567
Penta nucleotide	169
Hexa nucleotide	68

## Sheet: Table S6
Table S6 comparison between full-length reads and known transcripts of the reference genome
Sample	Total Reads	Mapped reads	Mapped rates %
LF-BS01	5848699	5658989	0.9676
LF-BS02	6102450	5873029	0.9624
LF-BS07	4787281	4652546	0.9719
LM-BS03	6416610	6257729	0.9752
LM-BS08	5660089	5518552	0.975
LM-BS09	4709232	4591040	0.9749
MF-BS01	4573601	4518783	0.988
MF-BS02	5201032	5031101	0.9673
MF-BS07	4460655	4330099	0.9707
MM-BS03	4861819	4764755	0.98
MM-BS08	4760073	4677217	0.9826
MM-BS09	4810434	4711497	0.9794
OV-BS01	6288817	6035539	0.9597
OV-BS02	5268736	5055537	0.9595
OV-BS07	5245630	4982170	0.9498
T-BS03	5085330	4932559	0.97
T-BS08	4326457	4204942	0.9719
T-BS09	4198897	4072376	0.9699

## Sheet: Table S7
Table S7 Number of differentially expressed transcripts (FDR=0.01 FC=1.5).
DET set	DET Number	up-regulated	down-regulated
LF_vs_LM	438	173	265
LF_vs_OV	11551	4998	6553
LM_vs_T	34593	25426	9167
L_vs_T	39228	27705	11523
MF_vs_LF	11574	6257	5317
MF_vs_MM	214	119	95
MF_vs_OV	9845	4347	5498
MM_vs_LM	11551	6049	5502
MM_vs_T	32613	25103	7510
M_vs_L	14735	7743	6992
M_vs_T	36347	27105	9242
OV_vs_T	33885	25110	8775

## Sheet: Table S8
Table S8 Number of differentially expressed mRNA.
DEG set	DEG Number	up-regulated	down-regulated
LF_vs_LM	291	110	181
LF_vs_OV	6841	3255	3586
LM_vs_T	14705	10062	4643
L_vs_T	16604	10766	5838
MF_vs_LF	5798	3227	2571
MF_vs_MM	121	67	54
MF_vs_OV	5596	2732	2864
MM_vs_LM	5800	3120	2680
MM_vs_T	13837	9950	3887
M_vs_L	7636	4070	3566
M_vs_T	15307	10502	4805
OV_vs_T	14861	10133	4728
